# Supplementary material for: The Protective Effects of Reineckia carnea Ether Fraction against Alzheimer’s Disease Pathology: An Exploration in Caenorhabditis elegans Models
Source: Int J Mol Sci. 2023 Nov 20;24(22):16536. doi: 10.3390/ijms242216536 (PMC10672099; doi:10.3390/ijms242216536)
Supplement: Supplementary file 1 [file ijms-24-16536-s001.zip]

Archive with 1 entries (1 files):
- ijms-2700242-supplementary.pdf
